# Supplementary material for: Genome-Wide Small RNA Analysis of Soybean Reveals Auxin-Responsive microRNAs that are Differentially Expressed in Response to Salt Stress in Root Apex
Source: Front Plant Sci. 2016 Jan 18;6:1273. doi: 10.3389/fpls.2015.01273 (PMC4716665; doi:10.3389/fpls.2015.01273)
Supplement: Table S1 — List of known miRNAs identified from root tips of Glycine max with or without salt stress. [file Table1.XLSX]

## Sheet: Sheet1
TABLE S1 ∣ List of known miRNAs identified from root tips of Glycine max with or without salt stress. FDR<0.01
miRNAs	Normalized read count		Log2FC	Regulation
	CR	SR
gma-miR399a	2081.6	751.781	-1.46931	down
gma-miR399b	2081.6	751.781	-1.46931	down
gma-miR1512b	435412	171407	-1.34495	down
gma-miR156g	11482.8	5893.2	-0.962345	down
gma-miR156j	10587.1	5485.36	-0.948647	down
gma-miR2111f	12429.2	8046.12	-0.62737	down
gma-miR2111c	12312.4	8031.69	-0.616335	down
gma-miR2111b	12295.4	8031.69	-0.614338	down
gma-miR1511	5.99227e+06	4.12136e+06	-0.539982	down
gma-miR394a-5p	16348	12216.2	-0.420309	down
gma-miR394e	16330.1	12216.2	-0.41873	down
gma-miR1514b	14497.3	10956.5	-0.404004	down
gma-miR159d	134115	105752	-0.342779	down
gma-miR1507c-3p	11119.7	8949.83	-0.313181	down
gma-miR4412-5p	146254	119207	-0.295008	down
gma-miR1507b	1.374e+06	1.15988e+06	-0.244408	down
gma-miR4359a	444.916	377.083	-0.238653	down
gma-miR1513c	22490	19501.4	-0.205702	down
gma-miR162a	217119	191845	-0.178548	down
gma-miR1508c	365659	329954	-0.148233	down
gma-miR482c-3p	1.09255e+06	995098	-0.134794	down
gma-miR396b-5p	2.11067e+06	1.93928e+06	-0.122183	down
gma-miR167c	21959	21548	-0.0272583	ns
gma-miR319l	1.48308e+07	1.4574e+07	-0.0252002	ns
gma-miR1510b-3p	4.24049e+06	4.16934e+06	-0.0244126	ns
gma-miR166q	862975	888898	0.0426992	ns
gma-miR166p	858526	884692	0.043313	ns
gma-miR160b	36237.2	38972.7	0.104993	up
gma-miR160d	36048.4	38818.1	0.106795	up
gma-miR4998	24539.4	27575.9	0.168305	up
gma-miR403a	20285.5	23866.1	0.234511	up
gma-miR164d	15393.8	18113.7	0.234737	up
gma-miR164b	15375.9	18132	0.237869	up
gma-miR4401b	11075.7	13338.7	0.26823	up
gma-miR1523a	6987.31	8418.4	0.268808	up
gma-miR482e	531155	649753	0.29076	up
gma-miR4413b	90723.5	113987	0.329318	up
gma-miR1535a	233.722	300.446	0.362314	up
gma-miR4413b	90723.5	118067	0.380059	up
gma-miR390e	109848	158310	0.527244	up
gma-miR172f	20710.2	32956.5	0.670218	up
gma-miR5679	97.5404	0
gma-miR171t	77.2322	0
gma-miR169i-3p	153.278	0
gma-miR5037a	0	41.3232
gma-miR862b	56.4707	0
