# Supplementary material for: Genome-Wide Small RNA Analysis of Soybean Reveals Auxin-Responsive microRNAs that are Differentially Expressed in Response to Salt Stress in Root Apex
Source: Front Plant Sci. 2016 Jan 18;6:1273. doi: 10.3389/fpls.2015.01273 (PMC4716665; doi:10.3389/fpls.2015.01273)
Supplement: Table S2 — List of novel miRNAs identified from root tips of Glycine max with or without salt stress. [file Table2.XLSX]

## Sheet: S Table2
TABLE S2∣ List of novel miRNAs identified from root tips of Glycine max with or without salt stress. FDR<0.01
miRNA	Location of miRNAs	Score total	Score for star read(s)	Score for read counts	Score for mfe	Mature Sequence(5'-3')	miR* Sequence(5'-3')	Normalized read count		Log2FC	Regulation	Blong known familiy	Precursors 5‘-3’
								CR	SR
Gly01	Gm01_257276	506.4	3.9	502.3	0.2	aaagaaccgucuuagaauauuuuu	ugaggauucuaagacgguuuuu	5200.78	4409.49	-0.238116	down	No	aaaucgucucagacauucuaagacaauuuuucaaagaaccgucuuagaauauuuuuuuuuuuaaauuaaaguauauugaggauucuaagacgguuuuucaaagaaccaucguag
Gly02	Gm01_424019	485.7	3.9	479.4	2.4	gagcuuuauggaucaccugau	caggugauucguaaaacucac	6051.37	3666.52	-0.72285	down	No	cgcuaucgaaaagucguugugagcuuuauggaucaccugauccauaagcauguugauccggaagaugcuuauggaucaggugauucguaaaacucacagcuucauuuuaau
Gly03	Gm02_595096	659.4	3.9	655.3	0.3	agcugcugacucauucauuca	ugugaaugaugcgggagguaa	9588.27	5340.6	-0.844268	down	No	augggaaagggguuugaauuagcugcugacucauucauucaaacacaauagauucggcuucaugauauguuauugugaaugugugaaugaugcgggagguaaauuucu
Gly04	Gm02_783272	1194.5	3.9	1189	1.6	uuaccaaggugaaucucuaau	uuggaguuucaccucagu	14385.9	9132.99	-0.655495	down	No	gaucagaauuggaguuucaccucaguaaucugcauaauaaagaugugguguauucgaggauuacauagauuaccaaggugaaucucuaauuuugauuagagaacaacacc
Gly05	Gm02_802867	174.9	3.9	168.9	2.1	cuugaucuucacuauucauuu	augaauggugaagaugaagagu	1520.5	1263.72	-0.266873	down	No	ucaaguuauagaguuacucuugaucuucacuauucauuuuauugaaaucuaaugauuaaucauuauauuucaagaaaaugaauggugaagaugaagaguuacuuuuggu
Gly06	Gm03_1075178	116.3	3.9	110.8	1.6	auuaacgaucucuuguuuuugaaa	uugaaaggagagaaacguuaaggu	1006.61	808.785	-0.315683	down	No	gaacguuaaggcguuagaccauuaacgaucucuuguuuuugaaaagagagaaauguuaagguguuggaccauuagcgaucucuuauuuuugaaaggagagaaacguuaaggugu
Gly07	Gm03_822246	146	3.9	139.8	2.2	uaccgacguugauaguauuauc	uaaaauuaucaacaucggu	1737.36	1559.23	-0.156067	down	No	uuucaacaucaguuuuugaaccgauguugaauguaccgacguugauaguauuaucguuaacaucgguuuuuuaaaaaccgauguuaacguaaaauuaucaacaucgguuauau
Gly08	Gm04_1191121	155.7	3.9	149.5	2.3	caacuugauccguaugacucauau	uauaagucauacggaucaaguu	1545.62	1330.54	-0.216179	down	No	auggaucaauuugauccauauaagucauacggaucaaguugaucgauauguuucuuauagaucaacuugauccguaugacucauauuaaucaauucgauccguaugaguca
Gly09a	Gm04_1199632	3654.8	3.9	3648.4	2.4	cuuccgguagaacaaauuguuc	uaaauuguucuaccggaagaaccu	34727.5	39218.5	0.175457	up	No	aagguucuuccgguagaacaaauuguucauccggaaaaaccuucuuucggaagaauaaauuguucuaccggaagaaccuucuucuggaaacuuuucggaagaagguucuucugg
Gly09b	Gm04_1390286	3662.2	3.9	3655.6	2.8	cuuccgguagaacaaauuguuc	uaaauuguucuaccggaagaaccu	34727.5	39218.5	0.175457	up	No	agguucuuccgaaaaguuuccagaagaagguucuuccgguagaacaaauuguucauccggaagaaccuucuuccggaugaauaaauuguucuaccggaagaaccuucuuuc
Gly10	Gm04_1215403	379	3.9	372.8	2.3	ucuuuagaguuggacugguuu	acccauccaacucugaagaua	2830.82	3184.38	0.169794	up	No	uuuuuuccaaacccauccaacucugaagauaauuugguucauaguuaucaagagaaacugaaccauauuaucuuuagaguuggacugguuugggugguggaccacuugcc
Gly11	Gm05_1647779	230.3	3.9	225.5	1	aaccgucuuagaauguauuuuuuu	aaaaauuaaagauucuaagacggu	1583.26	1726.94	0.125318	up	No	gauucucugaaaaaccgucuuagaauguauuuuuuuaaaaaaauauuauuuuaaaaaauuaaagauucuaagacgguuuuggcuagaaugucauuuuccuaaaaaaauaaaaa
Gly12	Gm05_1724649	234.4	3.9	229	1.4	aaacuacgucguuuugaaaauugu	aacucucaaaacgacuuaguuuu	2394.04	2182.55	-0.133432	down	No	cucguauuauuccuucaaaacuacgucguuuugaaaauuguguuaauauuuucauaauuaaauguuaacacaacucucaaaacgacuuaguuuuaaaagaaaagcacaaga
Gly13	Gm06_2021050	121.7	3.9	123.5	-5.6	auuauuuuuugaauagagaacgug	acgugauuuguuaaugaagguggu	587.016	1095.83	0.900551	up	No	uauccaucacagagcucaagauuauuuuuugaauagagaacgugagauagaaguuaucaguacgugagauagaggauguguacgugauuuguuaaugaaggugguugcaaaua
Gly14	Gm07_2377398	100.1	3.9	95	1.2	agaaccgucuuagaauaucuuuuu	aauugaggauuuuaagaugguuuu	832.658	1158.89	0.476946	up	No	agacuuuuuagacaguuuuuggaagaaccgucuuagaauaucuuuuuuaaaaaaaaaauuaauccaaaaaaauugaggauuuuaagaugguuuuuccaaaaaaaacgucuu
Gly15a	Gm07_2565980	2167.9	3.9	2162.3	1.7	cucuagaguaguguagaacucucu	agagguucuagaaaauucuagagc	16383.7	19741.3	0.268954	up	No	gggaucccuccuuaauuggagagguucuagaaaauucuagagcuuucuagaaaaguguagaauuuucuaaaacauccuggagaacucuagaguaguguagaacucucuag
Gly15b	Gm12_4296554	2273.2	3.9	2267.3	2	cucuagaguaguguagaacucucu	gagagguucuagaaaauucuagagu	16386.2	19771.8	0.270964	up	No	ugggaucccuccuuaauuggagagguucuagaaaauucuagaguuuucuagaaaaguguagaauuuucuagaacguucaggagaacucuagaguaguguagaacucucuaaaag
Gly16a	Gm08_2821040	752.2	3.9	746.5	1.8	auuagcuaauuuguagaaguu	caucuacaaauuagcuaau	9133.5	6372.44	-0.519322	down	No	aguuccccauuagcuaauuuguagaaguucucuuauaaaacuuuucuaaaaaauaagagaacaucuacaaauuagcuaaugguuagcuuauggagaacccauuuuagcu
Gly16b	Gm13_4430652	754.5	3.9	748.5	2.1	auuagcuaauuuguagaaguu	caucuacaaauuagcuaau	9127.57	6323.19	-0.529577	down	No	ugaaauaagcuucuccauuacuaaccauuagcuaauuuguagaaguucucucauauaacuucucuaaaagacuagagggcaucuacaaauuagcuaaugguuagcuaucuga
Gly17	Gm10_3686037	200.9	3.9	205.6	-8.5	agaaaguagauuuucgaagacggu	aucuuagaaugucuuuuuuaaaa	1987.67	2240.64	0.172834	up	No	aaaauucuaagacgauuuuuagaaaguagauuuucgaagacgguucucugaauaaccaucuuagaaugucuuuuuuaaaauaccaacaugaaugcuagaauauaaagucauuga
Gly18	Gm11_3889800	196.7	3.9	192.3	0.5	gagaucggcugguaguacuccggc	cgagucgcucccguuuccguuuuc	1908.3	1624.21	-0.23255	down	No	ucccacugucuuccacggcggagaucggcugguaguacuccggcgcgucaucagaauucgaguccgagucgcucccguuuccguuuucugcucacaaagaaccgaaaacguaa
Gly19	Gm15_5452802	445.2	3.9	445.7	-4.3	cgaugcugauguauuauggaug	ucuucaucaucaucuucauca	3977.29	4368.36	0.135305	up	No	uuuauuguauuauauuuuauuuugcaguagcaauagcaucuucaucaucaucuucaucacauauuaacauuaagucuggcccuaucgaugcugauguauuauggaugcaac
Gly20	Gm17_6014373	4296.2	3.9	4292.9	-0.5	uauuggaugaugacugucacgugu	acguugacaguuaacaaaugaugu	33205.8	50305.8	0.59929	up	No	aauucaugcaauguuggucccucaagucaagauugaacguugacaguuaacaaaugauguugacggcauaugacguuguuauuggaugaugacugucacgugucauauucuga
Gly21	Gm17_6182543	141.9	3.9	154.1	-16	aaguaaugacguaacugacaaagu	uaucacguuagcauuauuuuucac	1810.92	1282.38	-0.497898	down	No	ucauuagacugcaucaguuaaguaaugacguaacugacaaagugucacgucaucacgcauaaucacuuaucacguuagcauuauuuuucacauaauuuuuuucauuuuuuaaa
gma-396l	Gm13_4704525	2355.1	3.9	2349.4	1.8	ucccacagcuuucuugagcuu	guucaagaaagcugugga	13353.6	11665.6	-0.19496	down	gma-miR396	agccugaauugccauauucucccacagcuuucuugagcuucuagggcuuaaaauccuggagguggagagauauaagaugcauaagaaguucaagaaagcuguggaaaagc
