# Supplementary material for: Genome-Wide Small RNA Analysis of Soybean Reveals Auxin-Responsive microRNAs that are Differentially Expressed in Response to Salt Stress in Root Apex
Source: Front Plant Sci. 2016 Jan 18;6:1273. doi: 10.3389/fpls.2015.01273 (PMC4716665; doi:10.3389/fpls.2015.01273)
Supplement: Table S3 — Prediction of cis-element in the promoters of salt stress responsive miRNAs. [file Table3.XLSX]

## Sheet: Sheet1
TABLE S3∣Prediction of cis-element in the promoters of salt stress responsive miRNAs.
miRNAs	cis-element site in the promoter of salt stress responsive miRNAs
	ARFAT(TGTCTC)	NTBBF1ARROLB(ACTTTA)	CATATGGMSAUR(CATATG)	AUXREPSIAA4（ KGTCCCAT ）	CACGCAATGMGH3(CACGCAAT)
gma-miR399a	504 (+)705 (+)	39 (+)111 (-)	1332 (-) 1332 (+) 1926 (-)1926 (+)
gma-miR390e	458 (-)	1361 (+) 1419 (-)
gma-miR156g		382 (+)877 (+)	473 (-)473 (+)
gma-miR156j	1672 (-)	115 (+)287 1026 (-)	1882 (-) 1882 (+)
gma-miR172f	303 (-)1139 (-)	60 (+)486 (+) 880 (-)1234 (-)1756 (-)	293 (-)293 (+)		812 (-)
gma-miR1511		411 (+)921 (-)1068 (-) 1883 (-)
gma-miR2111f	690 (+) 1193 (-)	171 (+)175 (-)214 (+) 218 (-) 1491 (+)1621 (+)	1737 (-) 1737 (+)
gma-miR2111b	1774 (+)	588 (+) 718 (-) 718 (-)
gma-miR2111c	144 (+)689 (-)	1646 (+)
gma-miR1512b	1095 (-)	228 (+)464 (+) 1239 (-)
Gly02	382 (+)	129 (-)1157 (-)
Gly03		215 (-)	485 (-)485 (+)
Gly04	300 (-) 1611 (-)	381 (+) 1292 (-)	333 (-)333 (+)
Gly13	82 (-)232 (-)	320 (+)481 (-)	472 (-)472 (+)
Gly16a	458 (-)	576 (-)	1752 (-)1752 (+)
Gly16b				699 (-)
Gly20	153 (-)212 (-)458 (+) 515 (+)	441 (-)	726 (-) 726 (+)1555 (-)1555 (+)1665 (-)1665 (+)
