# Supplementary material for: Genome-Wide Small RNA Analysis of Soybean Reveals Auxin-Responsive microRNAs that are Differentially Expressed in Response to Salt Stress in Root Apex
Source: Front Plant Sci. 2016 Jan 18;6:1273. doi: 10.3389/fpls.2015.01273 (PMC4716665; doi:10.3389/fpls.2015.01273)
Supplement: Table S4 — Putative target genes of known salt stress responsive miRNAs. [file Table4.XLSX]

## Sheet: Sheet1
TABLE S4∣ Putative target genes of salt stress responsive miRNAs.
miRNA ID	Predicted target genes locus	Annotation
gma-miR399a/b	Glyma.03G021900a,c	Growth-regulating factor
	Glyma.07G196500b	Ubiquitin-conjugatine enzyme E2
	Glyma.08G359400a	Multicopper oxidase
	Glyma.10G036800a,b,c	Inorganic phosphate transporter 1-4 , Sugar transporter
	Glyma.13G239100b	Ubiquitin-conjugatine enzyme E2 (PHO2)
	Glyma.14G188000a,c	Inorganic phosphate transporter 1-4 , Sugar transporter
	Glyma.15G074200 b	Ubiquitin-conjugatine enzyme E2
	Glyma.18G177400a	Multicopper oxidase
gma-miR1512b*	Glyma.10G204200b	Myb-like DNA-binding domain
	Glyma.18G149800a,b	E3 Ubiquitin ligase
	Glyma.19G239100b	Histidine-containing phosphotransfer peotein
gma-miR156g/j	Glyma.05G019000b,c	Squamosa promoter-binding-like protein 6
	Glyma.01G063700b,c	Squamosa promoter-binding-like protein 6
	Glyma.01G075800b,c	Squamosa promoter-binding-like protein 7
	Glyma.02G121300a,b,c	Squamosa promoter-binding-like protein 6
	Glyma.02G177500a,c	Squamosa promoter-binding-like protein 17
	Glyma.03G143100a,b,c	Squamosa promoter-binding-like protein 9
	Glyma.04G159600b,c	Squamosa promoter-binding-like protein 6
	Glyma.04G197100a,b	Squamosa promoter-binding-like protein 13B
	Glyma.05G204100a,b,c	Squamosa promoter-binding-like protein 13B
	Glyma.06G168600a,b,c	Squamosa promoter-binding-like protein 13B
	Glyma.07G109500c	Squamosa promoter-binding-like protein 7
	Glyma.08G011500a,c	Squamosa promoter-binding-like protein 13B
	Glyma.U015800c	Squamosa promoter-binding-like protein 7
	Glyma.11G251500a,c	Squamosa promoter-binding-like protein 12
	Glyma.17G080700a,b,c	Squamosa promoter-binding-like protein 6
	Glyma.09G113800a,c	Squamosa promoter-binding-like protein 9
	Glyma.19G094000a,b,c	Squamosa promoter-binding-like protein 16
	Glyma.19G146000a,b,c	Squamosa promoter-binding-like protein 9
gma-miR2111b/c/f	Glyma.05G077700b	F-box/kelch-repeat protein
	Glyma.08G152500a,b	Basic helix-loop-helix transcription factor
	Glyma.08G046000a,b	Zinc finger, C3HC4 type
	Glyma.10G221300a	Mitochondrial carrier protein PET8
	Glyma.12G078100a	Rubisco subunit binding-protein alpha subunit
	Glyma.12G146900a	PPR repeat
	Glyma.15G222000b	EamA-like transporter family
	Glyma.16G057300a,b	F-box/kelch-repeat protein
	Glyma.19G011300a,b	EamA-like transporter family
	Glyma.19G090600a,b	F-box/kelch-repeat protein
gma-miR1511	Glyma.02G050300c	LRR receptor-like kinase
	Glyma.18G208100c	Protein phosphatase 2C
gma-miR390e	Glyma.02G281100a,c	LRR receptor-like kinase
	Glyma.07G137200c	Aldo-keto reductase family 4 member C9
	Glyma.14G033500a	LRR receptor-like kinase
	Glyma.15G137400c	TAS3
gma-miR172f	Glyma.01G188400a,b,c	Floral homeotic protein APETALA 2
	Glyma.02G087400a,c	Ethylene-responsive transcription factor RAP2-7
	Glyma.03G177500a,c	Ethylene-responsive transcription factor RAP2-7
	Glyma.05G091200b,c	Floral homeotic protein APETALA 2
	Glyma.05G184500c	Probable WRKY transcription factor 51
	Glyma.06G258200b,c	G-type lectin S-receptor-like serine/threonine-protein kinase
	Glyma.10G116600b,c	Ethylene-responsive transcription factor RAP2-7
	Glyma.U022100a,b	Floral homeotic protein APETALA 2
	Glyma.12G073300a,b,c	Ethylene-responsive transcription factor RAP2-7
	Glyma.13G329700a,b,c	Ethylene-responsive transcription factor RAP2-7
	Glyma.15G044400a,b,c	Ethylene-responsive transcription factor RAP2-7
	Glyma.17G170300a,b,c	Floral homeotic protein APETALA 2
	Glyma.19G178200a,b,c	Ethylene-responsive transcription factor RAP2-7
	Glyma.19G180400c	Zinc finger protein
gma-miR394a/e	Glyma.01G177000c	Nucleic acid binding protein
	Glyma.05G147900c	F-box
	Glyma.08G104800c	F-box
	Glyma.11G251600c	F-box
	Glyma.18G005400c	F-box
	Glyma.20G165600c	Nucleic acid binding protein
gma-miR1514b	Glyma.16G016700a,c	NAC domain-containing protein
	Glyma.17G045400a,c	Phosphoinositide phosphatase
	Glyma.07G048100a,c	NAC domain-containing protein
	Glyma.16G016600a,c	NAC domain-containing protein
	Glyma.07G048100a,c	NAC domain-containing protein
gma-miR159d	Glyma.15G225300c	MYB family transcription factor
	Glyma.20G047600c	MYB family transcription factor
gma-miR1507c-3p*	Glyma.04G137800a,c	Putative disease resistance protein RGA4
	Glyma.01G214100a,c	Zinc finger CCCH domain-containing protein 45
	Glyma.15G226100a,c	Putative disease resistance RPP13-like protein
gma-miR1507b	Glyma.15G186800a	LRR
	Glyma.03G137200a	LRR
gma-miR4412-5p*	Glyma.02G290300a	LRR
gma-miR4359a*	Glyma.18G025500b	UTP--glucose-1-phosphate uridylyltransferase
	Glyma.02G133600b	Eukaryotic protein of unknown function
gma-miR1513c*	Glyma.01G161600a,c	Protein kinase ATMRK1
	Glyma.11G082200a,c	Protein kinase ATMRK1
	Glyma.01G232700a,c	F-box
	Glyma.16G202600a,c	F-box
gma-miR162a	Glyma.07G060000a	60S ribosomal protein
	Glyma.15G148900c	Translationally controlled tumour protein
gma-miR1508c*	Glyma.09G171200a,c	PPR repeat
	Glyma.09G178300a,c	PPR repeat
	Glyma.16G165400a,c	PPR repeat
	Glyma.16G162800a,c	PPR repeat
	Glyma.07G100300a,c	PPR repeat
	Glyma.09G178400a,c	PPR repeat
	Glyma.02G068000a,c	Magnesium transporter NIPA
	Glyma.16G199700a,c	PPR repeat
	Glyma.13G320400a,c	NPH3 family
gma-miR403a	Glyma.20G022900a	Translation initiation factor 2C (eIF-2C) and related proteins
gma-miR164b/d	Glyma.17G101500a,c	NAC family transcription factor
	Glyma.05G025500a,c	NAC family transcription factor
	Glyma.06G195500a,c	NAC family transcription factor
	Glyma.04G167200a,c	NAC family transcription factor
	Glyma.13G274300a,c	NAC family transcription factor
	Glyma.12G226500a,c	NAC family transcription factor
	Glyma.15G254000a,c	NAC family transcription factor
	Glyma.08G173400a,c	NAC family transcription factor
	Glyma.12G161700a,c	NAC family transcription factor
	Glyma.06G236000a,c	NAC family transcription factor
gma-miR4401b*	Glyma.07G035500a	LRR
gma-miR1523a*	Glyma.20G141600c	polyubiquitinated protein
	Glyma.13G182000a	Soluble epoxide hydrolase
	Glyma.02G063900a	mlo protein
gma-miR482e	Glyma.08G176600b,c	Thiamine pyrophosphate enzymes
	Glyma.05G208600a	Mur ligase
	Glyma.08G015200a	Mur ligase
	Glyma.08G332800a	Ca2+/calmodulin-dependent protein phosphatase
gma-miR1535a*	Glyma.15G103800a	IPP transferase
	Glyma.17G017400a	IPP transferase
	Glyma.10G273500a	IPP transferase
	Glyma.07G256700a	IPP transferas
	Glyma.15G122400a	Nuclear protein, contains WD40 repeats
	Glyma.09G016800a	Nuclear protein, contains WD40 repeats
	Glyma.07G104200a	Diadenosine and diphosphoinositol polyphosphate phosphohydrolase
	Glyma.03G181900a	pfkB family carbohydrate kinase
	Glyma.14G164800a	RNA recognition motif 2
	Glyma.18G064000a	Phosphoesterase family
gma-miR4413b*	Glyma.07G100300a,c	PPR repeat
	Glyma.16G162800a,c	PPR repeat
	Glyma.09G256600a,c	PPR repeat
	Glyma.01G233900a,c	PPR repeat
gma-miR160b/d	Glyma.11G145500a	Auxin response factor
	Glyma.10G210600a	Auxin response factor
	Glyma.12G076200a	Auxin response factor
	Glyma.10G053500a	Auxin response factor
	Glyma.13G084700a	Auxin response factor
	Glyma.14G166500a	Auxin response factor
	Glyma.19G181900a	Auxin response factor
	Glyma.04G254200a	Auxin response factor
	Glyma.13G325200a	Auxin response factor
	Glyma.20G180000a	Auxin response factor
	Glyma.12G174100a	Auxin response factor
gma-miR319l*	Glyma.13G219900a,c	TCP family transcription factor
	Glyma.08G097900a,c	TCP family transcription factor
	Glyma.15G092500a,c	TCP family transcription factor
	Glyma.13G271700a,c	TCP family transcription factor
	Glyma.12G228300a,c	TCP family transcription factor
	Glyma.14G061500a,c	Plasma membrane intrinsic protein
	Glyma.02G255000a,c	Plasma membrane intrinsic protein
	Glyma.13G292500a,c	TCP family transcription factor
	Glyma.12G208800a,c	TCP family transcription factor
gma-miR167c	Glyma.15G091000a,c	Auxin response factor
	Glyma.05G143800a,c	Auxin response factor
	Glyma.05G143800a,c	Auxin response factor
	Glyma.08G100100a,c	Auxin response factor
	Glyma.18G046800a,c	Auxin response factor
	Glyma.15G005300c	zinc finger family protein
	Glyma.02G239600a,c	Auxin response factor
	Glyma.14G032700a	Auxin response factor
	Glyma.02G281700a	Auxin response factor
	Glyma.14G208500a	Auxin response factor
	Glyma.11G204200a	Auxin response factor
	Glyma.19G154500a	mRNA capping enzyme
gma-miR396b-5p	Glyma.09G225000c	Probable inactive purple acid phosphatase 27
	Glyma.05G006800a,c	E1-E2 ATPase
	Glyma.19G007400a,c	E1-E2 ATPase
	Glyma.09G235200a,c	EXS family, Predicted small molecule transporter
	Glyma.18G261900a,c	EXS family, Predicted small molecule transporter
	Glyma.18G007000a,c	Plant specific mitochondrial import receptor subunit TOM20
	Glyma.19G152800a,c	Synapse-associated protein
	Glyma.03G149800a,c	Synapse-associated protein
	Glyma.08G274300a	SEL-1-Like protein
	Glyma.18G237200a	SEL-1-Like protein
	Glyma.02G010300a	AMP-binding enzyme
	Glyma.15G120100a,c	tRNA (Guanine-1)-methyltransferase
	Glyma.13G228000a,c	LRR Receptor-like protein kinase
	Glyma.10G193100a,c	PPR repeat
	Glyma.03G038100a,c	Peroxidase
Gly13	Glyma.02G138400b	Cysteine synthase A
	Glyma.02G214100b	Ubiquitin-like protease protein2
	Glyma.03G028900b	Pectinesterase, plant invertase/pectin methylesterase inhibitor
	Glyma.04G171000a	Glutamine amidotransferase class-I
	Glyma.07G062900b	LRR-containing protein
	Glyma.15G260800b	Methyltransferase
	Glyma.07G212900b	Glycoprotein 3-alpha-L-fucosyltransferase
Gly04	Glyma.05G221700a	Cytidylyltransferase
	Glyma.08G028200a	Cytidylyltransferase
	Glyma.10G039700b	Myb-like DNA-binding domain
	Glyma.16G122200a	Protein phosphatase 2C
Gly16a/b	Glyma.01G079900b	Zinc finger protein
	Glyma.04G196500b	Function unkown
Gly02	Glyma.17G215900b	LRR receptor-like kinase
	Glyma.14G111900b	LRR receptor-like kinase
	Glyma.09G231400b	Trehalose-phosphatase
Gly20	Glyma.01G198100a	NAI1, DNA binding/Transcription factor
	Glyma.03G159000a	Triacylglycerol lipase
	Glyma.11G008500b	GROWTH-REGULATING FACTOR (GRF) proteins
	Glyma.14G110900b	Early growth response protein-related
Gly03	Glyma.14G069700a	Basic helix-loop-helix family protein
The potential target of soybean miRNAs in roots were predicted with WMD3and psRNAtarget and TargetFinder.
a: predicted from WMD3(http://wmd3.weigelworld.org);
b: predicted with psRNAtarget(http://plantgrn.noble.org/psRNATarget/) ;
c: predicted from TargetFinder
"*"soybean specific miRNA
Functional annotation of the target genes using BLAST (Basic Local Alignment Search Tool) alignment，which was performed by searching the Non-redundant (NR), SwissProt, GO, COG and KEGG protein databases.

## Sheet: Sheet2
Glyma 13g31290b	Ubiquitin-conjugatine enzyme E2 (PHO2)
Glyma03g02500a,c	Growth-regulating factor
Glyma07g31630b	Ubiquitin-conjugatine enzyme E2
Glyma08g47410a	Multicopper oxidase
Glyma10g04230a,b,c	Inorganic phosphate transporter 1-4 , Sugar transporter
Glyma14g36650a,c	Inorganic phosphate transporter 1-4 , Sugar transporter
Glyma15g08040 b	Ubiquitin-conjugatine enzyme E2
Glyma18g38710a	Multicopper oxidase
