# Supplementary material for: Genome-Wide Small RNA Analysis of Soybean Reveals Auxin-Responsive microRNAs that are Differentially Expressed in Response to Salt Stress in Root Apex
Source: Front Plant Sci. 2016 Jan 18;6:1273. doi: 10.3389/fpls.2015.01273 (PMC4716665; doi:10.3389/fpls.2015.01273)
Supplement: Table S5 — The list of primers used in experiment. [file Table5.XLSX]

## Sheet: Sheet1
TABLE S5∣The list of primers used in experiment.
Primer name	Primer Sequence (5’-3’)	Purpose
gma-miR399a/b-RT	GTCGTATCCAGTGCAGGGTCCGAGGTATTCGCACTGGATACGACCAGGGC	Stem-loop qRT-PCR
gma-miR399a/b-F	GGACCTGCCAAAGGAGAGTT	Stem-loop qRT-PCR
gma-miR399a/b-R	GTGCAGGGTCCGAGGT	Stem-loop qRT-PCR
gma-miR1512b-RT	GTCGTATCCAGTGCAGGGTCCGAGGTATTCGCACTGGATACGACATGCTT	Stem-loop qRT-PCR
gma-miR1512b-F	GGACCTAACTGGAAATTCTTA	Stem-loop qRT-PCR
gma-miR1512b-R	GTGCAGGGTCCGAGGT	Stem-loop qRT-PCR
gma-miR156g-RT	GTCGTATCCAGTGCAGGGTCCGAGGTATTCGCACTGGATACGACCTGTGC	Stem-loop qRT-PCR
gma-miR156g-F	GGACCACAGAAGATAGAGA	Stem-loop qRT-PCR
gma-miR156g-R	GTGCAGGGTCCGAGGT	Stem-loop qRT-PCR
gma-miR156j-RT	GTCGTATCCAGTGCAGGGTCCGAGGTATTCGCACTGGATACGACGTGCTC	Stem-loop qRT-PCR
gma-miR156j-F	GGACCTTGACAGAAGATAGA	Stem-loop qRT-PCR
gma-miR156j-R	GTGCAGGGTCCGAGGT	Stem-loop qRT-PCR
gma-miR2111b/c/f-RT	GTCGTATCCAGTGCAGGGTCCGAGGTATTCGCACTGGATACGACTAAACC	Stem-loop qRT-PCR
gma-miR2111b/c/f-F	GGACCTAATCTGCATCCTGA	Stem-loop qRT-PCR
gma-miR2111b/c/f-R	GTGCAGGGTCCGAGGT	Stem-loop qRT-PCR
gma-miR1511-RT	GTCGTATCCAGTGCAGGGTCCGAGGTATTCGCACTGGATACGACCATGGT	Stem-loop qRT-PCR
gma-miR1511-F	GGACCAACCAGGCTCTGAT	Stem-loop qRT-PCR
gma-miR1511-R	GTGCAGGGTCCGAGGT	Stem-loop qRT-PCR
gma-miR390e-RT	GTCGTATCCAGTGCAGGGTCCGAGGTATTCGCACTGGATACGACGGCGCT	Stem-loop qRT-PCR
gma-miR390e-F	GGACCAGCTCAGGAGGGAT	Stem-loop qRT-PCR
gma-miR390e-R	GTGCAGGGTCCGAGGT	Stem-loop qRT-PCR
gma-miR172f-RT	GTCGTATCCAGTGCAGGGTCCGAGGTATTCGCACTGGATACGACTGCAGC	Stem-loop qRT-PCR
gma-miR172f-F	GGACCAGAATCTTGATGAT	Stem-loop qRT-PCR
gma-miR172f-R	GTGCAGGGTCCGAGGT	Stem-loop qRT-PCR
Gly02-RT	GTCGTATCCAGTGCAGGGTCCGAGGTATTCGCACTGGATACGACATCAGG	Stem-loop qRT-PCR
Gly02-F	GGACCGAGCTTTATGGATCA	Stem-loop qRT-PCR
Gly02-R	GTGCAGGGTCCGAGGT	Stem-loop qRT-PCR
Gly03-RT	GTCGTATCCAGTGCAGGGTCCGAGGTATTCGCACTGGATACGACTGAATG	Stem-loop qRT-PCR
Gly03-F	GGACCAGCTGCTGACTCATT	Stem-loop qRT-PCR
Gly03-R	GTGCAGGGTCCGAGGT	Stem-loop qRT-PCR
Gly04-RT	GTCGTATCCAGTGCAGGGTCCGAGGTATTCGCACTGGATACGACATTAGA	Stem-loop qRT-PCR
Gly04-F	GGACCTTACCAAGGTGAATC	Stem-loop qRT-PCR
Gly04-R	GTGCAGGGTCCGAGGT	Stem-loop qRT-PCR
Gly13-RT	GTCGTATCCAGTGCAGGGTCCGAGGTATTCGCACTGGATACGACCACGTT	Stem-loop qRT-PCR
Gly13-F	GGACCATTATTTTTTGAATAGAG	Stem-loop qRT-PCR
Gly13-R	GTGCAGGGTCCGAGGT	Stem-loop qRT-PCR
Gly16a/b-RT	GTCGTATCCAGTGCAGGGTCCGAGGTATTCGCACTGGATACGACAACTTC	Stem-loop qRT-PCR
Gly16a/b-F	GGACCATTAGCTAATTTGTA	Stem-loop qRT-PCR
Gly16a/b-R	GTGCAGGGTCCGAGGT	Stem-loop qRT-PCR
Gly20-RT	GTCGTATCCAGTGCAGGGTCCGAGGTATTCGCACTGGATACGACAATTAA	Stem-loop qRT-PCR
Gly20-F	GGACCTGTGTGTGCTGTTCT	Stem-loop qRT-PCR
Gly20-R	GTGCAGGGTCCGAGGT	Stem-loop qRT-PCR
pregma399a-F	GGGGACAAGTTTGTACAAAAAAGCAGGCTTCACTTTTGTTGCCGGTTAG	Vector Construction
pregma399a-R	GGGGACCACTTTGTACAAGAAAGCTGGGTTTATGTCACTTTACTAATCGCATG	Vector Construction
Glyma.14G188000 -F	ATATTGTGATGGAAACCTCCCTATG	qRT-PCR
Glyma.14G188000 -R	GAACCACAAAAGCACCAATGATAG	qRT-PCR
Glyma.10G036800-F	CAAGAAGAGGAGACCAAGGTG	qRT-PCR
Glyma.10G036800-R	CATTACAACAAGATAGAGCAGAACC	qRT-PCR
Glyma.18G177400-F	CTAGAACAAAGAAATATGGGTCCG	qRT-PCR
Glyma.18G177400-R	GGCATAGTCGTGATACATTTTGG	qRT-PCR
Glyma.08G359400-F	TCCTAGCAGATAATCCAGGGG	qRT-PCR
Glyma.08G359400-R	CAACAGAGTCAAAAAAGTTATGGC	qRT-PCR
Glyma.03G021900-F	GAAACTTGCATCATGTTTACACG	qRT-PCR
Glyma.03G021900-R	TTATCCGAGCAATGCCAATT	qRT-PCR
Glyma.15G074200-F	ATATCTCTTGTAAACCACCACCC	qRT-PCR
Glyma.15G074200-R	TAACCCCTTTAGCAAAGTCATAGC	qRT-PCR
Glyma.13G239100-F	TGGCCAAGGGTTCAATTTC	qRT-PCR
Glyma.13G239100-R	CACTCCACCACCGAATTTTG	qRT-PCR
Glyma.07G196500-F	TATCATTGAGGGTGCTGAATAATTC	qRT-PCR
Glyma.07G196500-R	AATATACTCTGAGCTTTTCCACCG	qRT-PCR
ELF1b-F	GTTGAAAAGCCAGGGGACA	qRT-PCR
ELF1b-R	TCTTACCCCTTGAGCGTGG	qRT-PCR
F: forward; R:reverse; RT: primer of reverse transcription in stem-loop qRT-PCR.
